# Supplementary material for: Current Status and Barriers of Exercise in Individuals with Spinal Cord Injuries in Korea: A Survey
Source: Healthcare (Basel). 2024 May 16;12(10):1030. doi: 10.3390/healthcare12101030 (PMC11121255; doi:10.3390/healthcare12101030)
Supplement: Supplementary file 1 [file healthcare-12-01030-s001.zip]

Archive with 1 entries (1 files):
- healthcare-2954441-supplementary.pdf
